# Supplementary material for: Testing reference genes for transcript profiling in Uromyces appendiculatus during urediospore infection of common bean
Source: PLoS One. 2020 Aug 6;15(8):e0237273. doi: 10.1371/journal.pone.0237273 (PMC7410203; doi:10.1371/journal.pone.0237273)
Supplement: S1 File — These tables contain the data underlying Fig 1. Calculations and graphs are also there. The same data were also used in the calculations with geNorm and NormFinder that led to Figs 2–4. (XLSX) [file pone.0237273.s001.xlsx]

## Sheet: replicate values
Values for the different plates and biological replicates, summarized for figures
Technical replicates were already averaged and Cq values were corrected for primer efficiency
	replicate 1, plate 1						replicate 1, plate 2						replicate 1, plate 3
		Actin	ASUB	Cytb	Elf1a	Elf3		GAPDH	PDH	PDK	RPS9	RPS14		SDH	Tub	Ubc	UbcE2
	Sp	19.9639	20.9182	19.8358	18.7272	20.6816	Sp	21.9757	22.8714	23.0617	26.7597	24.4242	Sp	23.2569	19.5379	21.0717	25.3535
	Gs	18.6329	19.6225	17.0269	17.2815	18.3413	Gs	20.0621	20.5212	21.0422	23.1487	22.5399	Gs	21.0451	17.4755	18.0309	22.5425
	App	18.4948	19.4194	16.5519	16.9908	18.4803	App	19.3909	20.1214	20.7471	22.7801	21.9496	App	21.1109	17.6345	17.6036	22.86
	3 dpi	26.2929	25.0353	24.3938	22.2069	25.0557	3 dpi		26.6848	29.4815	31.9334	26.3247	3 dpi	29.9288	25.3111	27.8799	30.3929
	5 dpi	22.7729	21.5971	21.3338	19.166	22.0828	5 dpi		23.3541	26.5231	29.2843	23.0802	5 dpi	26.8271	22.2063	25.1645	27.2846
	7 dpi	21.9736	20.5789	20.2255	17.8877	20.624	7 dpi	21.4133	22.1209	25.0359	27.5751	21.6594	7 dpi	25.4678	20.569	23.662	25.6884
	14 dpi	18.7159	17.9488	16.5946	15.8363	18.5366	14 dpi	17.9292	19.0684	20.6273	23.9497	19.8405	14 dpi	21.611	17.1936	19.108	23.507
	replicate 2, plate 1						replicate 2, plate 2						replicate 2, plate 3
		Actin	ASUB	Cytb	Elf1a	Elf3		GAPDH	PDH	PDK	RPS9	RPS14		SDH	Tub	Ubc	UbcE2
	Sp	19.7493	22.4067	21.9276	19.6937	22.5991	Sp	24.0616	24.4251	25.4117	27.5239	25.1927	Sp	25.8514	22.4536	23.3225	27.7383
	Gs	18.3076	19.4999	16.2664	17.3275	18.2039	Gs	19.5311		20.8678	22.7162	21.1808	Gs	20.999	17.4089	17.9662	22.818
	App	18.3164	19.2569	15.7999	16.7234	18.0642	App	18.8055	19.4573	20.2726	22.3871	20.6614	App	20.8026	16.967	17.3663	22.2276
	3 dpi	27.1967	25.9757	25.3589	22.9019	25.5003	3 dpi	27.1808	27.3238	30.9094	32.8008	25.7585	3 dpi	31.231	26.4554	29.3425	31.4938
	5 dpi	24.6868	23.2845	22.757	20.2531	23.0687	5 dpi	24.5602	24.6105	28.1642	30.0071	22.6942	5 dpi	28.2227	23.326	26.9923	28.4777
	7 dpi	23.2952	22.3357	22.3618	19.4851	22.3434	7 dpi	22.878	23.5516	26.6189	28.9347	22.0739	7 dpi	27.2279	22.1442	25.3703	27.5942
	14 dpi	19.4645	19.3542	17.6613	16.624	19.3842	14 dpi	18.8316	20.2171	21.6266	24.7109	19.8376	14 dpi	22.6451	18.1353	20.0796	24.564
	replicate 3, plate 1						replicate 3, plate 2						replicate 3, plate 3
		Actin	ASUB	Cytb	Elf1a	Elf3		GAPDH	PDH	PDK	RPS9	RPS14		SDH	Tub	Ubc	UbcE2
	Sp	19.8987	20.937	19.8641	18.9699	20.5396	Sp	21.5633	22.3546	22.9339	26.6092	22.718	Sp	23.6357	20.2874	22.2853	26.3035
	Gs	18.2553	19.417	16.5039	17.0862	17.8984	Gs	18.6728	19.6689	20.7039	22.5949	20.6559	Gs	21.2723	17.7059	18.9458	23.365
	App	17.8926	18.7518	15.6313	16.6911	17.8092	App	18.1605	19.2717	20.3477	22.4471	20.0611	App	21.1338	17.7248	18.3982	23.455
	3 dpi	25.8765	24.5277	23.667	21.9322	24.2232	3 dpi	25.5344	26.0274	29.3113		24.3753	3 dpi	30.4593	25.7159	30.0571	31.1031
	5 dpi	22.9775	21.9921	21.2478	19.0596	21.8425	5 dpi	22.0218	23.1771	26.298	28.7235	21.5749	5 dpi	27.4511	22.3791	26.9155	27.6508
	7 dpi	21.5744	20.581	20.2063	17.8641	20.276	7 dpi	20.5035	21.8707	24.8833	27.4087	20.0489	7 dpi	25.8159	21.2227	24.9784	26.3795
	14 dpi	20.5024	19.7763	18.7686	17.325	20.6609	14 dpi	18.5425	20.7966	21.6398	25.3235	20.064	14 dpi	23.7652	19.0331	22.1259	25.2076
geomentric means		Actin	ASUB	Cytb	Elf1a	Elf3		GAPDH	PDH	PDK	RPS9	RPS14		SDH	Tub	Ubc	UbcE2		all genes
	Sp	19.8704	21.4095	20.5197	19.1259	21.2531		22.5075	23.2006	23.7758	26.9613	24.0891		24.2215	20.7235	22.2074	26.447		22.4835
	Gs	18.3978	19.513	16.596	17.2314	18.1469		19.4135	20.0905	20.8709	22.8187	21.4443		21.1051	17.5296	18.3089	22.906		19.5024
	App	18.2329	19.1406	15.9894	16.8012	18.1158		18.7789	19.6134	20.4547	22.5375	20.876		21.0152	17.4388	17.7839	22.8421		19.1565
	3 dpi	26.4497	25.1724	24.4635	22.3433	24.9208		26.3447	26.6734	29.8922	32.3642	25.4729		30.535	25.8231	29.0789	30.9932		27.0382
	5 dpi	23.4637	22.2797	21.7687	19.4855	22.3251		23.2564	23.7054	26.9825	29.3336	22.4406		27.4944	22.6318	26.3437	27.7999		24.084
	7 dpi	22.2691	21.1493	20.9073	18.3969	21.0621		21.5763	22.5024	25.5008	27.9646	21.2425		26.1596	21.3022	24.6593	26.5424		22.7963
	14 dpi	19.5473	19.0101	17.6526	16.584	19.5078		18.4306	20.0144	21.2926	24.6549	19.9138		22.6567	18.1051	20.3997	24.4161		20.029
maxima
	Sp	19.9639	22.4067	21.9276	19.6937	22.5991	0	24.0616	24.4251	25.4117	27.5239	25.1927	0	25.8514	22.4536	23.3225	27.7383
	Gs	18.6329	19.6225	17.0269	17.3275	18.3413	0	20.0621	20.5212	21.0422	23.1487	22.5399	0	21.2723	17.7059	18.9458	23.365
	App	18.4948	19.4194	16.5519	16.9908	18.4803	0	19.3909	20.1214	20.7471	22.7801	21.9496	0	21.1338	17.7248	18.3982	23.455
	3 dpi	27.1967	25.9757	25.3589	22.9019	25.5003	0	27.1808	27.3238	30.9094	32.8008	26.3247	0	31.231	26.4554	30.0571	31.4938
	5 dpi	24.6868	23.2845	22.757	20.2531	23.0687	0	24.5602	24.6105	28.1642	30.0071	23.0802	0	28.2227	23.326	26.9923	28.4777
	7 dpi	23.2952	22.3357	22.3618	19.4851	22.3434	0	22.878	23.5516	26.6189	28.9347	22.0739	0	27.2279	22.1442	25.3703	27.5942
	14 dpi	20.5024	19.7763	18.7686	17.325	20.6609	0	18.8316	20.7966	21.6398	25.3235	20.064	0	23.7652	19.0331	22.1259	25.2076
minima
	Sp	19.7493	20.9182	19.8358	18.7272	20.5396	0	21.5633	22.3546	22.9339	26.6092	22.718	0	23.2569	19.5379	21.0717	25.3535
	Gs	18.2553	19.417	16.2664	17.0862	17.8984	0	18.6728	19.6689	20.7039	22.5949	20.6559	0	20.999	17.4089	17.9662	22.5425
	App	17.8926	18.7518	15.6313	16.6911	17.8092	0	18.1605	19.2717	20.2726	22.3871	20.0611	0	20.8026	16.967	17.3663	22.2276
	3 dpi	25.8765	24.5277	23.667	21.9322	24.2232	0	25.5344	26.0274	29.3113	31.9334	24.3753	0	29.9288	25.3111	27.8799	30.3929
	5 dpi	22.7729	21.5971	21.2478	19.0596	21.8425	0	22.0218	23.1771	26.298	28.7235	21.5749	0	26.8271	22.2063	25.1645	27.2846
	7 dpi	21.5744	20.5789	20.2063	17.8641	20.276	0	20.5035	21.8707	24.8833	27.4087	20.0489	0	25.4678	20.569	23.662	25.6884
	14 dpi	18.7159	17.9488	16.5946	15.8363	18.5366	0	17.9292	19.0684	20.6273	23.9497	19.8376	0	21.611	17.1936	19.108	23.507
differences between maxima and geomentric means
	Sp	0.0934368	0.997264	1.40792	0.567805	1.34604	0	1.5541	1.22452	1.636	0.562612	1.10352	0	1.62985	1.73005	1.11507	1.29128
	Gs	0.235045	0.109544	0.430836	0.0960836	0.194422	0	0.648582	0.430688	0.171373	0.329981	1.0956	0	0.167205	0.176251	0.636896	0.459043
	App	0.261959	0.278795	0.562497	0.189618	0.36453	0	0.612018	0.507939	0.292365	0.242673	1.07361	0	0.1186	0.286016	0.614287	0.612977
	3 dpi	0.747036	0.80324	0.895483	0.558595	0.579562	0	0.836055	0.650412	1.01714	0.436589	0.851846	0	0.695942	0.632281	0.978119	0.5006
	5 dpi	1.22312	1.00479	0.988315	0.767599	0.74357	0	1.30381	0.905118	1.18176	0.67351	0.639653	0	0.728341	0.694138	0.648603	0.677791
	7 dpi	1.02614	1.18638	1.45452	1.08811	1.28126	0	1.30172	1.04921	1.11812	0.97011	0.831446	0	1.06829	0.841997	0.711007	1.05175
	14 dpi	0.955137	0.766193	1.11606	0.741074	1.15306	0	0.401012	0.782252	0.347247	0.668532	0.150251	0	1.10844	0.928061	1.7262	0.79154
differences between geomentric means and minima
	Sp	0.121125	0.491234	0.683828	0.398667	0.713521	0	0.944179	0.84595	0.841895	0.352166	1.37118	0	0.964624	1.18562	1.13568	1.09352
	Gs	0.142519	0.0959165	0.329674	0.145225	0.248541	0	0.740732	0.421649	0.166937	0.223816	0.788451	0	0.106132	0.120716	0.342666	0.363443
	App	0.340234	0.388806	0.358113	0.110156	0.306568	0	0.618447	0.341696	0.182119	0.150365	0.814876	0	0.212607	0.471769	0.417656	0.614442
	3 dpi	0.573143	0.644766	0.796484	0.41106	0.69755	0	0.810339	0.646006	0.580942	0.430778	1.09756	0	0.606217	0.512028	1.19903	0.600372
	5 dpi	0.690714	0.682662	0.520909	0.425962	0.482573	0	1.23459	0.528344	0.684502	0.610138	0.865714	0	0.667286	0.425514	1.17921	0.515281
	7 dpi	0.694693	0.570417	0.701001	0.532861	0.786047	0	1.07275	0.631678	0.617523	0.555887	1.19361	0	0.691795	0.733199	0.997285	0.854016
	14 dpi	0.831399	1.06137	1.05793	0.747604	0.971234	0	0.501358	0.945954	0.665279	0.705246	0.0761182	0	1.0457	0.911483	1.29172	0.909127

## Sheet: Fig 1a
geomentric means
		Act	ASUB	Cytb	Elf1a	Elf3	GAPDH	PDH	PDK	RPS9	RPS14	SDH	Tub	Ubc	UbcE2
	sp	19.8704	21.4095	20.5197	19.1259	21.2531	22.5075	23.2006	23.7758	26.9613	24.0891	24.2215	20.7235	22.2074	26.447
	gt	18.3978	19.513	16.596	17.2314	18.1469	19.4135	20.0905	20.8709	22.8187	21.4443	21.1051	17.5296	18.3089	22.906
	ap	18.2329	19.1406	15.9894	16.8012	18.1158	18.7789	19.6134	20.4547	22.5375	20.876	21.0152	17.4388	17.7839	22.8421
	3 dpi	26.4497	25.1724	24.4635	22.3433	24.9208	26.3447	26.6734	29.8922	32.3642	25.4729	30.535	25.8231	29.0789	30.9932
	5 dpi	23.4637	22.2797	21.7687	19.4855	22.3251	23.2564	23.7054	26.9825	29.3336	22.4406	27.4944	22.6318	26.3437	27.7999
	7 dpi	22.2691	21.1493	20.9073	18.3969	21.0621	21.5763	22.5024	25.5008	27.9646	21.2425	26.1596	21.3022	24.6593	26.5424
	14 dpi	19.5473	19.0101	17.6526	16.584	19.5078	18.4306	20.0144	21.2926	24.6549	19.9138	22.6567	18.1051	20.3997	24.4161
maxima
	Sp	19.9639	22.4067	21.9276	19.6937	22.5991	24.0616	24.4251	25.4117	27.5239	25.1927	25.8514	22.4536	23.3225	27.7383
	Gs	18.6329	19.6225	17.0269	17.3275	18.3413	20.0621	20.5212	21.0422	23.1487	22.5399	21.2723	17.7059	18.9458	23.365
	App	18.4948	19.4194	16.5519	16.9908	18.4803	19.3909	20.1214	20.7471	22.7801	21.9496	21.1338	17.7248	18.3982	23.455
	3 dpi	27.1967	25.9757	25.3589	22.9019	25.5003	27.1808	27.3238	30.9094	32.8008	26.3247	31.231	26.4554	30.0571	31.4938
	5 dpi	24.6868	23.2845	22.757	20.2531	23.0687	24.5602	24.6105	28.1642	30.0071	23.0802	28.2227	23.326	26.9923	28.4777
	7 dpi	23.2952	22.3357	22.3618	19.4851	22.3434	22.878	23.5516	26.6189	28.9347	22.0739	27.2279	22.1442	25.3703	27.5942
	14 dpi	20.5024	19.7763	18.7686	17.325	20.6609	18.8316	20.7966	21.6398	25.3235	20.064	23.7652	19.0331	22.1259	25.2076
minima
	Sp	19.7493	20.9182	19.8358	18.7272	20.5396	21.5633	22.3546	22.9339	26.6092	22.718	23.2569	19.5379	21.0717	25.3535
	Gs	18.2553	19.417	16.2664	17.0862	17.8984	18.6728	19.6689	20.7039	22.5949	20.6559	20.999	17.4089	17.9662	22.5425
	App	17.8926	18.7518	15.6313	16.6911	17.8092	18.1605	19.2717	20.2726	22.3871	20.0611	20.8026	16.967	17.3663	22.2276
	3 dpi	25.8765	24.5277	23.667	21.9322	24.2232	25.5344	26.0274	29.3113	31.9334	24.3753	29.9288	25.3111	27.8799	30.3929
	5 dpi	22.7729	21.5971	21.2478	19.0596	21.8425	22.0218	23.1771	26.298	28.7235	21.5749	26.8271	22.2063	25.1645	27.2846
	7 dpi	21.5744	20.5789	20.2063	17.8641	20.276	20.5035	21.8707	24.8833	27.4087	20.0489	25.4678	20.569	23.662	25.6884
	14 dpi	18.7159	17.9488	16.5946	15.8363	18.5366	17.9292	19.0684	20.6273	23.9497	19.8376	21.611	17.1936	19.108	23.507
difference between maxima and geometric means
	Sp	0.0934368	0.997264	1.40792	0.567805	1.34604	1.5541	1.22452	1.636	0.562612	1.10352	1.62985	1.73005	1.11507	1.29128
	Gs	0.235045	0.109544	0.430836	0.0960836	0.194422	0.648582	0.430688	0.171373	0.329981	1.0956	0.167205	0.176251	0.636896	0.459043
	App	0.261959	0.278795	0.562497	0.189618	0.36453	0.612018	0.507939	0.292365	0.242673	1.07361	0.1186	0.286016	0.614287	0.612977
	3 dpi	0.747036	0.80324	0.895483	0.558595	0.579562	0.836055	0.650412	1.01714	0.436589	0.851846	0.695942	0.632281	0.978119	0.5006
	5 dpi	1.22312	1.00479	0.988315	0.767599	0.74357	1.30381	0.905118	1.18176	0.67351	0.639653	0.728341	0.694138	0.648603	0.677791
	7 dpi	1.02614	1.18638	1.45452	1.08811	1.28126	1.30172	1.04921	1.11812	0.97011	0.831446	1.06829	0.841997	0.711007	1.05175
	14 dpi	0.955137	0.766193	1.11606	0.741074	1.15306	0.401012	0.782252	0.347247	0.668532	0.150251	1.10844	0.928061	1.7262	0.79154
difference between geometric means and minima
	Sp	0.121125	0.491234	0.683828	0.398667	0.713521	0.944179	0.84595	0.841895	0.352166	1.37118	0.964624	1.18562	1.13568	1.09352
	Gs	0.142519	0.0959165	0.329674	0.145225	0.248541	0.740732	0.421649	0.166937	0.223816	0.788451	0.106132	0.120716	0.342666	0.363443
	App	0.340234	0.388806	0.358113	0.110156	0.306568	0.618447	0.341696	0.182119	0.150365	0.814876	0.212607	0.471769	0.417656	0.614442
	3 dpi	0.573143	0.644766	0.796484	0.41106	0.69755	0.810339	0.646006	0.580942	0.430778	1.09756	0.606217	0.512028	1.19903	0.600372
	5 dpi	0.690714	0.682662	0.520909	0.425962	0.482573	1.23459	0.528344	0.684502	0.610138	0.865714	0.667286	0.425514	1.17921	0.515281
	7 dpi	0.694693	0.570417	0.701001	0.532861	0.786047	1.07275	0.631678	0.617523	0.555887	1.19361	0.691795	0.733199	0.997285	0.854016
	14 dpi	0.831399	1.06137	1.05793	0.747604	0.971234	0.501358	0.945954	0.665279	0.705246	0.0761182	1.0457	0.911483	1.29172	0.909127

## Sheet: quartiles Fig 1d
			plate 1						plate 2					plate 3
				Act	ASUB	Cytb	Elf1a	Elf3	GAPDH	PDH	PDK	RPS9	RPS14	SDH	Tub	Ubc	UbcE2
replicate 1			Sp	19.9639	20.9182	19.8358	18.7272	20.6816	21.9757	22.8714	23.0617	26.7597	24.4242	23.2569	19.5379	21.0717	25.3535
			Gs	18.6329	19.6225	17.0269	17.2815	18.3413	20.0621	20.5212	21.0422	23.1487	22.5399	21.0451	17.4755	18.0309	22.5425
			App	18.4948	19.4194	16.5519	16.9908	18.4803	19.3909	20.1214	20.7471	22.7801	21.9496	21.1109	17.6345	17.6036	22.86
			3 dpi	26.2929	25.0353	24.3938	22.2069	25.0557		26.6848	29.4815	31.9334	26.3247	29.9288	25.3111	27.8799	30.3929
			5 dpi	22.7729	21.5971	21.3338	19.166	22.0828		23.3541	26.5231	29.2843	23.0802	26.8271	22.2063	25.1645	27.2846
			7 dpi	21.9736	20.5789	20.2255	17.8877	20.624	21.4133	22.1209	25.0359	27.5751	21.6594	25.4678	20.569	23.662	25.6884
			14 dpi	18.7159	17.9488	16.5946	15.8363	18.5366	17.9292	19.0684	20.6273	23.9497	19.8405	21.611	17.1936	19.108	23.507
replicate 2			Sp	19.7493	22.4067	21.9276	19.6937	22.5991	24.0616	24.4251	25.4117	27.5239	25.1927	25.8514	22.4536	23.3225	27.7383
			Gs	18.3076	19.4999	16.2664	17.3275	18.2039	19.5311		20.8678	22.7162	21.1808	20.999	17.4089	17.9662	22.818
			App	18.3164	19.2569	15.7999	16.7234	18.0642	18.8055	19.4573	20.2726	22.3871	20.6614	20.8026	16.967	17.3663	22.2276
			3 dpi	27.1967	25.9757	25.3589	22.9019	25.5003	27.1808	27.3238	30.9094	32.8008	25.7585	31.231	26.4554	29.3425	31.4938
			5 dpi	24.6868	23.2845	22.757	20.2531	23.0687	24.5602	24.6105	28.1642	30.0071	22.6942	28.2227	23.326	26.9923	28.4777
			7 dpi	23.2952	22.3357	22.3618	19.4851	22.3434	22.878	23.5516	26.6189	28.9347	22.0739	27.2279	22.1442	25.3703	27.5942
			14 dpi	19.4645	19.3542	17.6613	16.624	19.3842	18.8316	20.2171	21.6266	24.7109	19.8376	22.6451	18.1353	20.0796	24.564
replicate 3			Sp	19.8987	20.937	19.8641	18.9699	20.5396	21.5633	22.3546	22.9339	26.6092	22.718	23.6357	20.2874	22.2853	26.3035
			Gs	18.2553	19.417	16.5039	17.0862	17.8984	18.6728	19.6689	20.7039	22.5949	20.6559	21.2723	17.7059	18.9458	23.365
			App	17.8926	18.7518	15.6313	16.6911	17.8092	18.1605	19.2717	20.3477	22.4471	20.0611	21.1338	17.7248	18.3982	23.455
			3 dpi	25.8765	24.5277	23.667	21.9322	24.2232	25.5344	26.0274	29.3113		24.3753	30.4593	25.7159	30.0571	31.1031
			5 dpi	22.9775	21.9921	21.2478	19.0596	21.8425	22.0218	23.1771	26.298	28.7235	21.5749	27.4511	22.3791	26.9155	27.6508
			7 dpi	21.5744	20.581	20.2063	17.8641	20.276	20.5035	21.8707	24.8833	27.4087	20.0489	25.8159	21.2227	24.9784	26.3795
			14 dpi	20.5024	19.7763	18.7686	17.325	20.6609	18.5425	20.7966	21.6398	25.3235	20.064	23.7652	19.0331	22.1259	25.2076
quartiles from all above values including all samples
minimum				17.8926	17.9488	15.6313	15.8363	17.8092	17.9292	19.0684	20.2726	22.3871	19.8376	20.8026	16.967	17.3663	22.2276
Q1				18.6329	19.4194	16.5946	17.0862	18.4803	18.8186	20.1932	20.8678	23.0565	20.6559	21.2723	17.7059	18.9458	23.455
median				19.9639	20.581	19.8641	17.8877	20.624	20.5035	22.2378	23.0617	26.6845	21.9496	23.7652	20.2874	22.2853	25.6884
Q3				22.9775	22.3357	21.9276	19.4851	22.3434	22.4499	23.77	26.5231	28.7763	23.0802	27.2279	22.3791	25.3703	27.6508
maximum				27.1967	25.9757	25.3589	22.9019	25.5003	27.1808	27.3238	30.9094	32.8008	26.3247	31.231	26.4554	30.0571	31.4938
				Act	ASUB	Cytb	Elf1a	Elf3	GAPDH	PDH	PDK	RPS9	RPS14	SDH	Tub	Ubc	UbcE2
Q1-min				0.740241	1.47058	0.963336	1.24983	0.671098	0.889328	1.12473	0.595193	0.669446	0.818246	0.46972	0.738862	1.57951	1.22742
Q1				18.4746	19.4182	16.5493	17.0862	18.3421	18.8121	20.1991	20.8678	22.8013	20.3599	21.2723	17.7153	18.9458	23.455
med-Q1				1.33098	1.16163	3.26949	0.801524	2.14367	1.68493	2.0446	2.19388	3.62791	1.2937	2.49282	2.58154	3.33952	2.23335
Q3-Med				3.01369	1.75466	2.06345	1.59735	1.71935	1.9464	1.53221	3.46145	2.0918	1.13065	3.46271	2.09168	3.085	1.96237
max-Q3				4.21915	3.64002	3.43135	3.41685	3.15699	4.73088	3.55383	4.38625	4.02454	3.24451	4.00309	4.07632	4.68673	3.84309
Cq range (difference maximum - minimum)				9.30405	8.02689	9.72763	7.06555	7.69112	9.25153	8.25538	10.6368	10.4137	6.48711	10.4283	9.48839	12.6908	9.26623
ranking based on Cq range				8	4	10	2	3	6	5	13	12	1	11	9	14	7

## Sheet: quartiles (in vitro) Fig 1b
			plate 1						plate 2					plate 3
				Act	ASUB	Cytb	Elf1a	Elf3	GAPDH	PDH	PDK	RPS9	RPS14	SDH	Tub	Ubc	UbcE2
replicate 1			Sp	19.9639	20.9182	19.8358	18.7272	20.6816	21.9757	22.8714	23.0617	26.7597	24.4242	23.2569	19.5379	21.0717	25.3535
			Gs	18.6329	19.6225	17.0269	17.2815	18.3413	20.0621	20.5212	21.0422	23.1487	22.5399	21.0451	17.4755	18.0309	22.5425
			App	18.4948	19.4194	16.5519	16.9908	18.4803	19.3909	20.1214	20.7471	22.7801	21.9496	21.1109	17.6345	17.6036	22.86
replicate 2			Sp	19.7493	22.4067	21.9276	19.6937	22.5991	24.0616	24.4251	25.4117	27.5239	25.1927	25.8514	22.4536	23.3225	27.7383
			Gs	18.3076	19.4999	16.2664	17.3275	18.2039	19.5311		20.8678	22.7162	21.1808	20.999	17.4089	17.9662	22.818
			App	18.3164	19.2569	15.7999	16.7234	18.0642	18.8055	19.4573	20.2726	22.3871	20.6614	20.8026	16.967	17.3663	22.2276
replicate 3			Sp	19.8987	20.937	19.8641	18.9699	20.5396	21.5633	22.3546	22.9339	26.6092	22.718	23.6357	20.2874	22.2853	26.3035
			Gs	18.2553	19.417	16.5039	17.0862	17.8984	18.6728	19.6689	20.7039	22.5949	20.6559	21.2723	17.7059	18.9458	23.365
			App	17.8926	18.7518	15.6313	16.6911	17.8092	18.1605	19.2717	20.3477	22.4471	20.0611	21.1338	17.7248	18.3982	23.455
quartiles from all above values
minimum				17.8926	18.7518	15.6313	16.6911	17.8092	18.1605	19.2717	20.2726	22.3871	20.0611	20.8026	16.967	17.3663	22.2276
Q1				18.3076	19.417	16.2664	16.9908	18.0642	18.8055	19.616	20.7039	22.5949	20.6614	21.0451	17.4755	17.9662	22.818
median				18.4948	19.4999	16.5519	17.2815	18.3413	19.5311	20.3213	20.8678	22.7801	21.9496	21.1338	17.7059	18.3982	23.365
Q3				19.7493	20.9182	19.8358	18.7272	20.5396	21.5633	22.4838	22.9339	26.6092	22.718	23.2569	19.5379	21.0717	25.3535
maximum				19.9639	22.4067	21.9276	19.6937	22.5991	24.0616	24.4251	25.4117	27.5239	25.1927	25.8514	22.4536	23.3225	27.7383
				Act	ASUB	Cytb	Elf1a	Elf3	GAPDH	PDH	PDK	RPS9	RPS14	SDH	Tub	Ubc	UbcE2
Q1-min				0.414936	0.66529	0.635048	0.299774	0.254923	0.645069	0.344234	0.431321	0.207786	0.600276	0.242453	0.508456	0.59995	0.590377
Q1				18.3076	19.417	16.2664	16.9908	18.0642	18.8055	19.616	20.7039	22.5949	20.6614	21.0451	17.4755	17.9662	22.818
med-Q1				0.187258	0.0828362	0.285562	0.290665	0.277166	0.72559	0.705316	0.163872	0.185253	1.28821	0.0887533	0.230406	0.431992	0.547019
Q3-Med				1.25446	1.41836	3.28393	1.44574	2.19825	2.03222	2.16255	2.06605	3.82902	0.76837	2.1231	1.83199	2.6735	1.98851
max-Q3				0.214562	1.4885	2.09174	0.966472	2.05956	2.49828	1.94128	2.47789	0.914778	2.47471	2.59447	2.91568	2.25075	2.38479
Cq range (difference maximum - minimum)				2.07122	3.65498	6.29628	3.00265	4.7899	5.90117	5.15338	5.13913	5.13684	5.13157	5.04878	5.48654	5.95619	5.5107
ranking based on Cq range				1	2	14	3	4	12	9	8	7	6	5	10	13	11

## Sheet: quartiles (in planta) Fig 1c
			plate 1						plate 2					plate 3
				Actin	ASUB	Cytb	Elf1a	Elf3	GAPDH	PDH	PDK	RPS9	RPS14	SDH	Tub	Ubc	UbcE2
replicate 1			3 dpi	26.2929	25.0353	24.3938	22.2069	25.0557		26.6848	29.4815	31.9334	26.3247	29.9288	25.3111	27.8799	30.3929
			5 dpi	22.7729	21.5971	21.3338	19.166	22.0828		23.3541	26.5231	29.2843	23.0802	26.8271	22.2063	25.1645	27.2846
			7 dpi	21.9736	20.5789	20.2255	17.8877	20.624	21.4133	22.1209	25.0359	27.5751	21.6594	25.4678	20.569	23.662	25.6884
			14 dpi	18.7159	17.9488	16.5946	15.8363	18.5366	17.9292	19.0684	20.6273	23.9497	19.8405	21.611	17.1936	19.108	23.507
replicate 2			3 dpi	27.1967	25.9757	25.3589	22.9019	25.5003	27.1808	27.3238	30.9094	32.8008	25.7585	31.231	26.4554	29.3425	31.4938
			5 dpi	24.6868	23.2845	22.757	20.2531	23.0687	24.5602	24.6105	28.1642	30.0071	22.6942	28.2227	23.326	26.9923	28.4777
			7 dpi	23.2952	22.3357	22.3618	19.4851	22.3434	22.878	23.5516	26.6189	28.9347	22.0739	27.2279	22.1442	25.3703	27.5942
			14 dpi	19.4645	19.3542	17.6613	16.624	19.3842	18.8316	20.2171	21.6266	24.7109	19.8376	22.6451	18.1353	20.0796	24.564
replicate 3			3 dpi	25.8765	24.5277	23.667	21.9322	24.2232	25.5344	26.0274	29.3113		24.3753	30.4593	25.7159	30.0571	31.1031
			5 dpi	22.9775	21.9921	21.2478	19.0596	21.8425	22.0218	23.1771	26.298	28.7235	21.5749	27.4511	22.3791	26.9155	27.6508
			7 dpi	21.5744	20.581	20.2063	17.8641	20.276	20.5035	21.8707	24.8833	27.4087	20.0489	25.8159	21.2227	24.9784	26.3795
			14 dpi	20.5024	19.7763	18.7686	17.325	20.6609	18.5425	20.7966	21.6398	25.3235	20.064	23.7652	19.0331	22.1259	25.2076
quartiles from all above values
minimum				18.7159	17.9488	16.5946	15.8363	18.5366	17.9292	19.0684	20.6273	23.9497	19.8376	21.611	17.1936	19.108	23.507
Q1				21.3064	20.3782	19.8469	17.7293	20.537	19.2496	21.6022	24.0724	26.3661	20.0602	25.0421	20.1851	23.278	25.5682
median				22.8752	21.7946	21.2908	19.1128	21.9627	21.7175	23.2656	26.4106	28.7235	21.8667	27.0275	22.1753	25.2674	27.4394
Q3				24.9842	23.5953	22.9845	20.6729	23.3573	24.1397	24.9648	28.451	29.6457	23.404	28.6493	23.8222	27.2142	28.9565
maximum				27.1967	25.9757	25.3589	22.9019	25.5003	27.1808	27.3238	30.9094	32.8008	26.3247	31.231	26.4554	30.0571	31.4938
				Act	ASUB	Cytb	Elf1a	Elf3	GAPDH	PDH	PDK	RPS9	RPS14	SDH	Tub	Ubc	UbcE2
Q1-min				2.5905	2.42945	3.25221	1.89297	2.00044	1.32034	2.53376	3.44514	2.4164	0.222584	3.43112	2.99147	4.17003	2.06124
Q1				21.3064	20.3782	19.8469	17.7293	20.537	19.2496	21.6022	24.0724	26.3661	20.0602	25.0421	20.1851	23.278	25.5682
med-Q1				1.56885	1.41638	1.44397	1.38346	1.42568	2.46795	1.6634	2.33813	2.35738	1.80644	1.98536	1.9902	1.98941	1.87119
Q3-Med				2.10897	1.8007	1.6937	1.56013	1.39463	2.42213	1.69916	2.04045	0.922254	1.53735	1.62176	1.64697	1.9468	1.5171
max-Q3				2.21248	2.38037	2.37442	2.229	2.14303	3.04112	2.35906	2.45838	3.1551	2.92074	2.58171	2.63317	2.84285	2.53736
Cq range (difference maximum - minimum)				8.4808	8.02689	8.7643	7.06555	6.96378	9.25153	8.25538	10.2821	8.85113	6.48711	9.61995	9.26182	10.9491	7.98689
ranking based on Cq range				7	5	8	3	2	10	6	13	9	1	12	11	14	4

## Sheet: ranking numbers for table 3
Rankings
Alle Stadien, alle Gene		Actin	ASUB	Cytb	Elf1a	Elf3	GAPDH	PDH	PDK	RPS9	RPS14	SDH	Tub	Ubc	UbcE2
	nach Cq-Spread	8	4	10	2	3	6	5	13	12	1	11	9	14	7
	nach geNorm	7	11	5	12	8	10	9	1	3	14	1	4	13	6
	nach NormFinder	7	9	3	12	5	6	4	8	11	14	10	1	13	2
	Summe	22	24	18	26	16	22	18	22	26	29	22	14	40	15
	Gesamtranking	6	10	4	11	3	6	4	6	11	13	6	1	14	2
in vitro, all genes		Actin	ASUB	Cytb	Elf1a	Elf3	GAPDH	PDH	PDK	RPS9	RPS14	SDH	Tub	Ubc	UbcE2
	by Cq-spread	1	2	14	3	4	12	9	8	7	6	5	10	13	11
	by geNorm	14	13	10	12	1	6	5	4	11	7	1	3	9	8
	by NormFinder	14	11	12	10	5	7	3	4	13	6	1	2	9	8
	sum	29	26	36	25	10	25	17	16	31	19	7	15	31	27
	overall ranking	11	9	14	7	2	7	5	4	12	6	1	3	12	10
in planta, all genes		Actin	ASUB	Cytb	Elf1a	Elf3	GAPDH	PDH	PDK	RPS9	RPS14	SDH	Tub	Ubc	UbcE2
	by Cq-spread	7	5	8	3	2	10	6	13	9	1	12	11	14	4
	by geNorm	5	9	7	10	11	4	6	13	1	12	3	1	14	8
	by NormFinder	1	8	3	10	11	9	2	13	5	12	7	4	14	6
	sum	13	22	18	23	24	23	14	39	15	25	22	16	42	18
	overall ranking	1	7	5	9	11	9	2	13	3	12	7	4	14	5
in planta, without RPS9 and SDH		Actin	ASUB	Cytb	Elf1a	Elf3	GAPDH	PDH	PDK	RPS9	RPS14	SDH	Tub	Ubc	UbcE2
	by Cq-spread	7	5	8	3	2	10	6	13	9	1	12	11	14	4
	by geNorm	9	7	3	8	4	6	5	10		11		1	12	1
	by NormFinder	1	5	4	8	9	7	2	11		10		6	12	3
	sum	17	17	15	19	15	23	13	34		22		18	38	8
	overall ranking	5	5	3	8	3	10	2	11		9		7	12	1
all stages, without RPS9 and SDH		Actin	ASUB	Cytb	Elf1a	Elf3	GAPDH	PDH	PDK	RPS9	RPS14	SDH	Tub	Ubc	UbcE2
	by Cq-spread	8	4	10	2	3	6	5	13	12	1	11	9	14	7
	by geNorm	9	7	3	8	4	6	5	10		11		1	12	1
	by NormFinder	8	7	6	9	4	5	3	10		11		2	12	1
	sum	25	18	19	19	11	17	13	33		23		12	38	9
	overall ranking	10	6	7	7	2	5	4	11		9		3	12	1
