# Supplementary material for: Testing reference genes for transcript profiling in Uromyces appendiculatus during urediospore infection of common bean
Source: PLoS One. 2020 Aug 6;15(8):e0237273. doi: 10.1371/journal.pone.0237273 (PMC7410203; doi:10.1371/journal.pone.0237273)
Supplement: S2 File — The table shows the raw Cq values from that experiment. (XLSX) [file pone.0237273.s002.xlsx]

## Sheet: Kontrolle Referenzgenkandidaten
File Name	Kontrolle Referenzgenkandidaten (2018-05-25 11-38-28).pcrd
Created By User	admin
Notes
ID
Run Started	05/25/2018 09:39:05 UTC
Run Ended	05/25/2018 10:40:51 UTC
Sample Vol	20
Lid Temp	105
Protocol File Name	Protokoll.prcl
Plate Setup File Name	Kontrolle Referenzgenkandidaten.pltd
Base Serial Number	CC006594
Optical Head Serial Number	785BR2633
CFX Manager Version	3.1.1517.0823.
Well group	All Wells
Amplification step	3
Melt step	5
Well	Fluor	Target	Content	Sample	Cq
A01	SYBR	Act	Unkn-01	Pfl. n-i	30.954
A02	SYBR	Act	Unkn-01	Pfl. n-i	31.0233
A03	SYBR	ASUB	Unkn-03	Pfl. n-i	32.1821
A04	SYBR	ASUB	Unkn-03	Pfl. n-i	32.6113
A05	SYBR	Tub	Unkn-05	Pfl. n-i	30.1576
A06	SYBR	Tub	Unkn-05	Pfl. n-i	30.7617
A07	SYBR	CytB	Unkn-07	Pfl. n-i	30.1468
A08	SYBR	CytB	Unkn-07	Pfl. n-i	30.133
A09	SYBR	Elf1a	Unkn-09	Pfl. n-i	32.8955
A10	SYBR	Elf1a	Unkn-09	Pfl. n-i	33.9148
A11	SYBR	Elf3	Unkn-11	Pfl. n-i	32.7503
A12	SYBR	Elf3	Unkn-11	Pfl. n-i	33.5684
B01	SYBR	Act	Unkn-02	10 dpi	21.5263
B02	SYBR	Act	Unkn-02	10 dpi	21.5763
B03	SYBR	ASUB	Unkn-04	10 dpi	20.8368
B04	SYBR	ASUB	Unkn-04	10 dpi	20.9129
B05	SYBR	Tub	Unkn-06	10 dpi	19.7873
B06	SYBR	Tub	Unkn-06	10 dpi	19.994
B07	SYBR	CytB	Unkn-08	10 dpi	19.4244
B08	SYBR	CytB	Unkn-08	10 dpi	19.5027
B09	SYBR	Elf1a	Unkn-10	10 dpi	19.9235
B10	SYBR	Elf1a	Unkn-10	10 dpi	20.0429
B11	SYBR	Elf3	Unkn-12	10 dpi	21.8009
B12	SYBR	Elf3	Unkn-12	10 dpi	22.3033
D01	SYBR	GAPDH	Unkn-13	Pfl. n-i	33.3586
D02	SYBR	GAPDH	Unkn-13	Pfl. n-i	32.6484
D03	SYBR	PDH	Unkn-15	Pfl. n-i	33.3482
D04	SYBR	PDH	Unkn-15	Pfl. n-i	32.9563
D05	SYBR	PDK	Unkn-17	Pfl. n-i	35.0213
D06	SYBR	PDK	Unkn-17	Pfl. n-i	35.0829
D07	SYBR	RPS9	Unkn-19	Pfl. n-i	32.3718
D08	SYBR	RPS9	Unkn-19	Pfl. n-i	32.4172
D09	SYBR	RPS14	Unkn-21	Pfl. n-i	32.8887
D10	SYBR	RPS14	Unkn-21	Pfl. n-i	32.9048
D11	SYBR	SDH	Unkn-23	Pfl. n-i	33.331
D12	SYBR	SDH	Unkn-23	Pfl. n-i	33.9946
E01	SYBR	GAPDH	Unkn-14	10 dpi	20.1372
E02	SYBR	GAPDH	Unkn-14	10 dpi	20.0994
E03	SYBR	PDH	Unkn-16	10 dpi	21.1633
E04	SYBR	PDH	Unkn-16	10 dpi	21.1865
E05	SYBR	PDK	Unkn-18	10 dpi	24.7284
E06	SYBR	PDK	Unkn-18	10 dpi	24.5423
E07	SYBR	RPS9	Unkn-20	10 dpi	24.1174
E08	SYBR	RPS9	Unkn-20	10 dpi	24.265
E09	SYBR	RPS14	Unkn-22	10 dpi	19.6734
E10	SYBR	RPS14	Unkn-22	10 dpi	19.7086
E11	SYBR	SDH	Unkn-24	10 dpi	23.4895
E12	SYBR	SDH	Unkn-24	10 dpi	23.6958
G01	SYBR	Ubc	Unkn-25	Pfl. n-i	31.6783
G02	SYBR	Ubc	Unkn-25	Pfl. n-i	31.5969
G03	SYBR	UbcE2	Unkn-27	Pfl. n-i	35.7314
G04	SYBR	UbcE2	Unkn-27	Pfl. n-i	36.4251
H01	SYBR	Ubc	Unkn-26	10 dpi	22.0639
H02	SYBR	Ubc	Unkn-26	10 dpi	21.5613
H03	SYBR	UbcE2	Unkn-28	10 dpi	25.4559
H04	SYBR	UbcE2	Unkn-28	10 dpi	25.2528
