# Supplementary material for: Testing reference genes for transcript profiling in Uromyces appendiculatus during urediospore infection of common bean
Source: PLoS One. 2020 Aug 6;15(8):e0237273. doi: 10.1371/journal.pone.0237273 (PMC7410203; doi:10.1371/journal.pone.0237273)
Supplement: S3 File — The tables show all data underlying the transcript profiling experiment described with Fig 5. (XLSX) [file pone.0237273.s003.xlsx]

## Sheet: relative expression
Data for Fig 5. Relative expression values for the three replicates. Calculation of the geometric means and bars representing exremes
replicate 1					replicate 2					replicate 3
CFX	Uaca_9	Uaca_12			CFX	Uaca_9	Uaca_12			CFX	Uaca_9	Uaca_12
sp	0.563045	1.06222			sp	0.293426	2.32248			sp	0.625033	1.00172
gt	1	1			gt	1	1			gt	1	1
ap	1.3732	14.3178			ap	1.57154	12.6655			ap	1.66715	10.6908
3 dpi	0.285359	5309.28			3 dpi	2.09508	486.215			3 dpi	1.16888	3026.32
5 dpi	0.296203	5127.32			5 dpi	1.55985	4578.21			5 dpi	1.78334	4106.11
7 dpi	1.00284	3634.87			7 dpi	2.0101	4401.28			7 dpi	2.89588	2555.62
10 dpi	2.22167	2133.73			10 dpi	5.94018	2358.07			10 dpi	3.30627	1271.72
14 dpi	6.62853	435.686			14 dpi	6.84682	475.869			14 dpi	6.46478	513.66
geometric means					maxima					minima
	Uaca_9	Uaca_12								EC82
sp	0.469154	1.35198			sp	0.625033	2.32248			sp	0.293426	1.00172
gt	1	1			gt	1	1			gt	1	1
ap	1.5323	12.4691			ap	1.66715	14.3178			ap	1.3732	10.6908
3 dpi	0.887403	1984.23			3 dpi	2.09508	5309.28			3 dpi	0.285359	486.215
5 dpi	0.937495	4585			5 dpi	1.78334	5127.32			5 dpi	0.296203	4106.11
7 dpi	1.80057	3444.99			7 dpi	2.89588	4401.28			7 dpi	1.00284	2555.62
10 dpi	3.52051	1856.5			10 dpi	5.94018	2358.07			10 dpi	2.22167	1271.72
14 dpi	6.64487	474			14 dpi	6.84682	513.66			14 dpi	6.46478	435.686
					difference between maxima and geometric means					difference between geometric means and minima
					sp	0.15588	0.970499			sp	0.175728	0.350262
					gt	0	0			gt	0	0
					ap	0.134846	1.84865			ap	0.159103	1.77836
					3 dpi	1.20768	3325.05			3 dpi	0.602044	1498.02
					5 dpi	0.845842	542.326			5 dpi	0.641292	478.885
					7 dpi	1.09531	956.288			7 dpi	0.797732	889.369
					10 dpi	2.41967	501.569			10 dpi	1.29884	584.785
					14 dpi	0.20195	39.6591			14 dpi	0.180096	38.3143

## Sheet: replicate 1
Data for the first biological replicate.
From top to bottom: Raw Cq values. Cq values averaged for technical replicates. Cq values corrected for primer efficiency. Cq values normalized for the three reference genes. Expression relative to the germ tube sample (german Keimschlauch Ks)
	Target
Sample	Uaca_9	Uaca_12	Elf3	UbcE2	Tub
Sp	30.0457	29.4056	22.9179	26.8009	19.9175
Sp	30.2665	29.4153	23.119	26.7831	19.6429
Ks	28.1547	27.7153	21.3174	25.3468	18.3311
Ks	27.399	27.875	21.5316	25.2213	18.3241
Ap	27.5653	23.6674	21.342	25.5084	18.655
Ap	27.3642	23.3882	21.1006	25.6009	18.7854
3 dpi	37.7587	22.5563	28.7075	33.404	26.5175
3 dpi	37.6018	22.3794	28.3788	33.7218	27.0921
5 dpi	36.1214	20.7124	27.4594	31.7985	25.113
5 dpi	35.9638	20.793	27.5399	31.2607	25.2633
7 dpi	33.3726	20.2344	26.6848	30.8927	23.9827
7 dpi	33.0631	20.1559	26.4038	30.6839	23.8214
10 dpi	30.7345	19.6873	25.7599	29.6697	22.2085
10 dpi	30.9256	19.7949	25.7638	29.5778	22.3796
14 dpi	26.5254	19.3511	22.8448	27.2909	19.2266
14 dpi	26.2813	19.1704	22.741	27.5655	19.0521
averaged
Sample	Uaca_9	Uaca_12	Elf3	UbcE2	Tub
Sp	30.16	29.415	23.02	26.79	19.78
Ks	27.775	27.8	21.425	25.285	18.325
Ap	27.465	23.53	21.22	25.555	18.725
3 dpi	37.68	22.47	28.545	33.56	26.805
5 dpi	36.04	20.75	27.5	31.53	25.185
7 dpi	33.215	20.195	26.54	30.785	23.9
10 dpi	30.83	19.74	25.76	29.625	22.295
14 dpi	26.405	19.26	22.79	27.43	19.14
efficiency corrected
Sample	Uaca_9	Uaca_12	Elf3	UbcE2	Tub
Sp	29.1921	25.3661	21.7161	26.2647	19.837
Ks	26.8836	23.9734	20.2115	24.7892	18.3778
Ap	26.5835	20.2911	20.0181	25.0539	18.779
3 dpi	36.4707	19.3771	26.9282	32.9019	26.8823
5 dpi	34.8833	17.8938	25.9424	30.9117	25.2576
7 dpi	32.149	17.4152	25.0367	30.1813	23.9689
10 dpi	29.8406	17.0228	24.3009	29.0441	22.3593
14 dpi	25.5576	16.6089	21.4991	26.8921	19.1952
normalized
Sample	Uaca_9	Uaca_12
Sp	6.58612	2.76015
Ks	5.75744	2.84723
Ap	5.2999	-0.992499
3 dpi	7.56659	-9.52707
5 dpi	7.51278	-9.47675
7 dpi	5.75335	-8.98045
10 dpi	4.6058	-8.21192
14 dpi	3.02875	-5.91991
expression
Sample	Uaca_9	Uaca_12
Sp	0.563045	1.06222
Ks	1	1
Ap	1.3732	14.3178
3 dpi	0.285359	5309.28
5 dpi	0.296203	5127.32
7 dpi	1.00284	3634.87
10 dpi	2.22167	2133.73
14 dpi	6.62853	435.686

## Sheet: replicate 2
Data for the second biological replicate.
From top to bottom: Raw Cq values. Cq values averaged for technical replicates. Cq values corrected for primer efficiency. Cq values normalized for the three reference genes. Expression relative to the germ tube sample (german Keimschlauch Ks)
Sample	Target
	Uaca_9	Uaca_12	Elf3	UbcE2	Tub
Sp	27.3848	28.9747	24.3833	26.3071	20.548
Sp	27.5968	28.708	24.0194	26.2873	20.6263
Ks	24.5925	29.3789	23.2974	24.9261	20.1012
Ks	24.9012	29.0592	23.1298	24.9677	20.2589
Ap	24.9106	25.9984	24.0739	25.9599	21.0634
Ap	25.0874	26.028	23.755	26.1005	21.254
3 dpi	32.5072	32.6273	31.5574	33.9002	29.227
3 dpi	32.6273	25.1461	31.6775	33.6631	29.7477
5 dpi	29.5897	21.5048	27.8415	30.9074	26.07
5 dpi	29.7459	21.2799	28.1479	30.841
7 dpi	34.0618	26.7462	32.8723	33.4533	31.96
7 dpi	33.6053	26.3623	32.9024	33.7479
10 dpi	26.0167	20.7832	26.4795	28.5087	24.8478
10 dpi	26.18	20.6819	26.4703	29.3154
14 dpi	23.0734	20.3164	23.8357	26.8226	21.0087
14 dpi	22.9954	20.0909	23.9609	26.9151
averaged
	Uaca_9	Uaca_12	Elf3	UbcE2	Tub
Sp	27.49	28.84	24.2	26.3	20.59
Ks	24.745	29.22	23.215	24.95	20.18
Ap	25	26.015	23.915	26.03	21.155
3 dpi	32.57	28.89	31.62	33.78	29.49
5 dpi	29.67	21.39	27.995	30.875	26.07
7 dpi	33.835	26.555	32.885	33.6	31.96
10 dpi	26.1	20.73	26.475	28.915	24.85
14 dpi	23.035	20.205	23.9	26.87	21.01
efficiency corrected
	Uaca_9	Uaca_12	Elf3	UbcE2	Tub
Sp	26.6077	24.8702	22.8293	25.7843	20.6494
Ks	23.9508	25.1979	21.9001	24.4608	20.2382
Ap	24.1977	22.4341	22.5604	25.5196	21.216
3 dpi	31.5247	24.9134	29.829	33.1176	29.575
5 dpi	28.7178	18.4457	26.4093	30.2696	26.1451
7 dpi	32.7491	22.8998	31.0224	32.9411	32.0521
10 dpi	25.2624	17.8766	24.9754	28.348	24.9216
14 dpi	22.2957	17.4238	22.5463	26.3431	21.0706
normalized
	Uaca_9	Uaca_12
Sp	3.52011	1.7826
Ks	1.75118	2.99827
Ap	1.099	-0.664568
3 dpi	0.684172	-5.92718
5 dpi	1.10977	-9.1623
7 dpi	0.743907	-9.10544
10 dpi	-0.81933	-8.20512
14 dpi	-1.02426	-5.89615
expression
	Uaca_9	Uaca_12
Sp	0.293426	2.32248
Ks	1	1
Ap	1.57154	12.6655
3 dpi	2.09508	486.215
5 dpi	1.55985	4578.21
7 dpi	2.0101	4401.28
10 dpi	5.94018	2358.07
14 dpi	6.84682	475.869

## Sheet: replicate 3
Data for the third biological replicate.
From top to bottom: Raw Cq values. Cq values averaged for technical replicates. Cq values corrected for primer efficiency. Cq values normalized for the three reference genes. Expression relative to the germ tube sample (german Keimschlauch Ks)
Sample	Target
	Uaca_9	Uaca_12	Elf3	UbcE2	Tub
Sp	24.1	29.02	22.19	24.41	18.3
Sp	24.14	29.12	22.15	24.41	18.25
Ks	22.23	27.49	20.5	23.33	17.16
Ks	21.94	27.66	20.84	23.08	16.84
Ap	20.87	23.05	19.87	22.72	16.65
Ap	20.83	23.11	20.11	22.83	16.73
3 dpi	29.59	22.92	27.41	31.04	25.05
3 dpi	29.58	22.77	27.91	31.1	25.2
5 dpi	26.13	18.94	24.79	28.01	22.03
5 dpi	25.83	19.05	25.06	28.07	22.06
7 dpi	23.04	17.35	22.52	25.86	19.93
7 dpi	23.13	17.35	22.69	25.99	20.08
10 dpi	22.32	17.63	22.15	25.21	18.62
10 dpi	21.9	17.66	22.38	25.41	18.73
14 dpi	20	17.88	21.15	23.88	17.12
14 dpi	19.67	17.58	21.21	24.29	17.28
averages
	Uaca_9	Uaca_12	Elf3	UbcE2	Tub
Sp	24.12	29.07	22.17	24.41	18.275
Ks	22.085	27.575	20.67	23.205	17
Ap	20.85	23.08	19.99	22.775	16.69
3 dpi	29.585	22.845	27.66	31.07	25.125
5 dpi	25.98	18.995	24.925	28.04	22.045
7 dpi	23.085	17.35	22.605	25.925	20.005
10 dpi	22.11	17.645	22.265	25.31	18.675
14 dpi	19.835	17.73	21.18	24.085	17.2
efficiency corrected
	Uaca_9	Uaca_12	Elf3	UbcE2	Tub
Sp	23.3459	25.0686	20.9143	23.9313	18.3277
Ks	21.3762	23.7794	19.4992	22.75	17.049
Ap	20.1808	19.9031	18.8577	22.3284	16.7381
3 dpi	28.6355	19.7004	26.0933	30.4607	25.1974
5 dpi	25.1462	16.3804	23.5132	27.4902	22.1085
7 dpi	22.3441	14.9618	21.3246	25.4166	20.0627
10 dpi	21.4004	15.2162	21.0039	24.8137	18.7288
14 dpi	19.1984	15.2895	19.9803	23.6127	17.2496
normalized
	Uaca_9	Uaca_12
Sp	2.28814	4.01082
Ks	1.61015	4.0133
Ap	0.872763	0.595004
3 dpi	1.38502	-7.55006
5 dpi	0.775566	-7.99026
7 dpi	0.0761436	-7.30616
10 dpi	-0.11506	-6.29927
14 dpi	-1.08246	-4.99137
expression
	Uaca_9	Uaca_12
Sp	0.625033	1.00172
Ks	1	1
Ap	1.66715	10.6908
3 dpi	1.16888	3026.32
5 dpi	1.78334	4106.11
7 dpi	2.89588	2555.62
10 dpi	3.30627	1271.72
14 dpi	6.46478	513.66
